# Supplementary material for: Sphingosine-1-Phosphate Induces ATP Release via Volume-Regulated Anion Channels in Breast Cell Lines
Source: Life (Basel). 2021 Aug 19;11(8):851. doi: 10.3390/life11080851 (PMC8401269; doi:10.3390/life11080851)
Supplement: Supplementary file 1 [file life-11-00851-s001.zip]

Archive with 3 entries (3 files):
- Supplemental Figure.pdf
- Video S1_Hypo_shLRRC8A_NTC_10A-231-7_1912052223.mp4
- Video S2_S1P_shLRRC8A_NTC_10A-231-7_1912051213.mp4
